# Supplementary material for: Nanotextured Shrink Wrap Superhydrophobic Surfaces by Argon Plasma Etching
Source: Materials (Basel). 2016 Mar 14;9(3):196. doi: 10.3390/ma9030196 (PMC5456652; doi:10.3390/ma9030196)
Supplement: Supplementary file 1 [file materials-09-00196-s001.zip]

Archive with 3 entries (3 files):
- Video S1.mp4
- Video S2.mp4
- Supplemental Figure S1.png
